# Supplementary material for: Which Surrogate Marker of Insulin Resistance Among Those Proposed in the Literature Better Predicts the Presence of Non-Metastatic Bladder Cancer?
Source: J Clin Med. 2025 Apr 11;14(8):2636. doi: 10.3390/jcm14082636 (PMC12027915; doi:10.3390/jcm14082636)
Supplement: Supplementary file 1 [file jcm-14-02636-s001.zip]

Archive with 1 entries (1 files):
- jcm-3542899-supplementary.pdf
